# Supplementary material for: Stochasticity in the miR-9/Hes1 oscillatory network can account for clonal heterogeneity in the timing of differentiation
Source: eLife. 2016 Oct 4;5:e16118. doi: 10.7554/eLife.16118 (PMC5050025; doi:10.7554/eLife.16118)
Supplement: Figure 1—source data 1. — DOI: http://dx.doi.org/10.7554/eLife.16118.003 [file elife-16118-fig1-data1.zip]

Archive with 2 entries (2 files):
- Figure 1 c17.2 Cells Prism.pzf
- Figure 1 NS Cells Prism.pzf
