# Supplementary material for: Stochasticity in the miR-9/Hes1 oscillatory network can account for clonal heterogeneity in the timing of differentiation
Source: eLife. 2016 Oct 4;5:e16118. doi: 10.7554/eLife.16118 (PMC5050025; doi:10.7554/eLife.16118)
Supplement: Figure 3—source data 1. — Includes time series for experimental data. DOI: http://dx.doi.org/10.7554/eLife.16118.017 [file elife-16118-fig3-data1.zip]

Archive with 5 entries (5 files):
- DefaultParams_nonDim.m
- Delay.m
- PlottedData.pzfx
- FIGURE3datagenerator.m
- GillespieTiming.m
