# Supplementary material for: Stochasticity in the miR-9/Hes1 oscillatory network can account for clonal heterogeneity in the timing of differentiation
Source: eLife. 2016 Oct 4;5:e16118. doi: 10.7554/eLife.16118 (PMC5050025; doi:10.7554/eLife.16118)
Supplement: Figure 3—source data 1. — Includes time series for experimental data. DOI: http://dx.doi.org/10.7554/eLife.16118.017 [file elife-16118-fig3-data1.zip › Delay.m]

function v = Delay(t,y,Z,parms)

ylag1 = Z(2);

v(1,1)= parms.alpham/(1 + (ylag1/parms.p0)^parms.n) - (parms.a1 + (parms.a2-parms.a1)/(1+(y(3)/parms.p1)^parms.n1))*y(1);
v(2,1)= (parms.alphap*y(1))/(1 + (y(3)/parms.p2)^parms.n2) - parms.mup*y(2);
v(3,1)= parms.alphar/(1 + (y(2)/parms.p3)^parms.n3) - parms.murr*y(3);
