# Supplementary material for: Stochasticity in the miR-9/Hes1 oscillatory network can account for clonal heterogeneity in the timing of differentiation
Source: eLife. 2016 Oct 4;5:e16118. doi: 10.7554/eLife.16118 (PMC5050025; doi:10.7554/eLife.16118)
Supplement: Figure 4—source data 1. — DOI: http://dx.doi.org/10.7554/eLife.16118.022 [file elife-16118-fig4-data1.zip]

Archive with 9 entries (9 files):
- kde.m
- distTOT.mat
- MeanScaling.m
- FIGURE4visualise.m
- Figure4.mat
- CLEoptTIMINGwhile.m
- FIGURE4datagenerator.m
- GillespieTiming.m
- GillespieTiming_Mod8.m
