# Supplementary material for: Stochasticity in the miR-9/Hes1 oscillatory network can account for clonal heterogeneity in the timing of differentiation
Source: eLife. 2016 Oct 4;5:e16118. doi: 10.7554/eLife.16118 (PMC5050025; doi:10.7554/eLife.16118)
Supplement: Figure 4—source data 1. — DOI: http://dx.doi.org/10.7554/eLife.16118.022 [file elife-16118-fig4-data1.zip › MeanScaling.m]

% can use parallel to speed up
% set (findResource(), 'ClusterSize', 4)
% matlabpool open 4
%%
% set parameters

parms.mup = (log(2)/22); 
parms.n = 5; 
tau = 29; 
parms.p0=390;  
parms.x1=log(2)/20; 
parms.x2=log(2)/35;
parms.p1=80; 
parms.murr=log(2)/1000;
parms.alphar=1;
parms.alphap=2;
parms.alpham=1;
parms.p2=100; 
parms.n2=5;
parms.n1=5;
parms.p3=280; 
parms.n3=5;

%%

totalreps = 2000; %Normally thiswould change if running multiple jobs locally

Nvec = [1,2,3,5,10,20,50]; % system size


for i=1:length(Nvec)
N = Nvec(i)
mstart = 20*N; % initial conditions
pstart = 400*N;
rstart = 0;

% tic
[ dist ] = GillespieTiming_Mod8(N,parms,totalreps,mstart, pstart,rstart, tau); 
distTOT(i,:) = dist;
% toc

end
%dist is a single number measuring time taken
%%
save distTOT
% load distTOT %load if want to reproduce figure in paper
%%
meanscaling = mean(distTOT');
varscaling = var(distTOT');
stdscaling = std(distTOT');
%%
plot(Nvec,meanscaling)
xlabel('System size \Omega')
ylabel('Mean of time-to-differentiate')
