# Supplementary material for: Stochasticity in the miR-9/Hes1 oscillatory network can account for clonal heterogeneity in the timing of differentiation
Source: eLife. 2016 Oct 4;5:e16118. doi: 10.7554/eLife.16118 (PMC5050025; doi:10.7554/eLife.16118)
Supplement: Figure 4—source data 1. — DOI: http://dx.doi.org/10.7554/eLife.16118.022 [file elife-16118-fig4-data1.zip › FIGURE4visualise.m]

%%
% with axis labels
% histogram resolution
tfin1 = Output_Times;
tfinal = Output_Times(end);
res = 200; 

subplot(3,3,7)
plot(tfin1,[mfin1;pfin1;rfin1])
xlim([0 tfinal])
ylim([0 1500*Nvec(1)])
xlabel('Time (mins)')
ylabel('Molecule number')
% xlim([0 5000])
% ylim([0 1000])
a = xlim();
b = ylim();
text(a(1)-0.1*(a(2)-a(1)),b(2)+0.1*(b(2)-b(1)),{'G'},...
    'FontSize',9,'HorizontalAlignment','right', 'VerticalAlignment','bottom','color','k')
% title('Example trajectory')
text(a(1)-0.35*(a(2)-a(1)),b(2)/2,{'\Omega = 1'},...
    'FontSize',9,'HorizontalAlignment','right', 'VerticalAlignment','bottom','color','k')
% xlabel('Time (mins)')
% ylabel('Density')
subplot(3,3,8)
% plot(xmesh1a,density1a,'color','r')
hist(distGillespie(1,:),0:res:5000)
xlim([0 5000])
% ylim([0 1000])
a = xlim();
b = ylim();
text(a(1)-0.1*(a(2)-a(1)),b(2)+0.1*(b(2)-b(1)),{'H'},...
    'FontSize',9,'HorizontalAlignment','right', 'VerticalAlignment','bottom','color','k')
% title('Gillespie')
xlabel('Time (mins)')
ylabel('Frequency')
subplot(3,3,9)
% plot(xmesh1b,density1b,'color','g')
hist(distCLE(1,:),0:res:5000)
h = findobj(gca,'Type','patch');
set(h,'FaceColor','r')
xlim([0 5000])
% ylim([0 1000])
a = xlim();
b = ylim();
text(a(1)-0.1*(a(2)-a(1)),b(2)+0.1*(b(2)-b(1)),{'I'},...
    'FontSize',9,'HorizontalAlignment','right', 'VerticalAlignment','bottom','color','k')
% title('CLE')
xlabel('Time (mins)')
ylabel('Frequency')
subplot(3,3,4)
plot(tfin1,[mfin2;pfin2;rfin2])
xlim([0 tfinal])
ylim([0 1500*Nvec(2)])
xlabel('Time (mins)')
ylabel('Molecule number')
% ylim([0 1000])
a = xlim();
b = ylim();
text(a(1)-0.1*(a(2)-a(1)),b(2)+0.1*(b(2)-b(1)),{'D'},...
    'FontSize',9,'HorizontalAlignment','right', 'VerticalAlignment','bottom','color','k')
text(a(1)-0.35*(a(2)-a(1)),b(2)/2,{'\Omega = 5'},...
    'FontSize',9,'HorizontalAlignment','right', 'VerticalAlignment','bottom','color','k')
% xlabel('Time (mins)')
% ylabel('Density')
subplot(3,3,5)
% plot(xmesh2a,density2a,'color','r')
hist(distGillespie(2,:),0:res:5000)
xlim([0 5000])
% ylim([0 1000])
a = xlim();
b = ylim();
text(a(1)-0.1*(a(2)-a(1)),b(2)+0.1*(b(2)-b(1)),{'E'},...
    'FontSize',9,'HorizontalAlignment','right', 'VerticalAlignment','bottom','color','k')
xlabel('Time (mins)')
ylabel('Frequency')
subplot(3,3,6)
% plot(xmesh2b,density2b,'color','g')
hist(distCLE(2,:),0:res:5000)
h = findobj(gca,'Type','patch');
set(h,'FaceColor','r')
xlim([0 5000])
% ylim([0 1000])
a = xlim();
b = ylim();
text(a(1)-0.1*(a(2)-a(1)),b(2)+0.1*(b(2)-b(1)),{'F'},...
    'FontSize',9,'HorizontalAlignment','right', 'VerticalAlignment','bottom','color','k')
xlabel('Time (mins)')
ylabel('Frequency')
subplot(3,3,1)
plot(tfin1,[mfin3;pfin3;rfin3])
xlim([0 tfinal])
ylim([0 1500*Nvec(3)])
xlabel('Time (mins)')
ylabel('Molecule number')
title('Example')
% ylim([0 1000])
a = xlim();
b = ylim();
text(a(1)-0.1*(a(2)-a(1)),b(2)+0.1*(b(2)-b(1)),{'A'},...
    'FontSize',9,'HorizontalAlignment','right', 'VerticalAlignment','bottom','color','k')
text(a(1)-0.35*(a(2)-a(1)),b(2)/2,{'\Omega = 50'},...
    'FontSize',9,'HorizontalAlignment','right', 'VerticalAlignment','bottom','color','k')
% xlabel('Time (mins)')
% ylabel('Density')
subplot(3,3,2)
% plot(xmesh3a,density3a,'color','r')
hist(distGillespie(3,:),0:res:5000)
xlim([0 5000])
title('Gillespie')
% ylim([0 1000])
a = xlim();
b = ylim();
text(a(1)-0.1*(a(2)-a(1)),b(2)+0.1*(b(2)-b(1)),{'B'},...
    'FontSize',9,'HorizontalAlignment','right', 'VerticalAlignment','bottom','color','k')
xlabel('Time (mins)')
ylabel('Frequency')
subplot(3,3,3)
% plot(xmesh3b,density3b,'color','g')
hist(distCLE(3,:),0:res:5000)
h = findobj(gca,'Type','patch');
set(h,'FaceColor','r')
xlim([0 5000])
title('CLE')
% ylim([0 1000])
a = xlim();
b = ylim();
text(a(1)-0.1*(a(2)-a(1)),b(2)+0.1*(b(2)-b(1)),{'C'},...
    'FontSize',9,'HorizontalAlignment','right', 'VerticalAlignment','bottom','color','k')
xlabel('Time (mins)')
ylabel('Frequency')
