# Supplementary material for: Stochasticity in the miR-9/Hes1 oscillatory network can account for clonal heterogeneity in the timing of differentiation
Source: eLife. 2016 Oct 4;5:e16118. doi: 10.7554/eLife.16118 (PMC5050025; doi:10.7554/eLife.16118)
Supplement: Figure 4—source data 1. — DOI: http://dx.doi.org/10.7554/eLife.16118.022 [file elife-16118-fig4-data1.zip › FIGURE4datagenerator.m]

% % turn on parallel to speed up - can use more than 4 if have more cores 
% set (findResource(), 'ClusterSize', 10)
% matlabpool open 4

%%
% set (parcluster, 'NumWorkers', 10)
% matlabpool open 10
%%
% set parameters

parms.mup = (log(2)/22); 
parms.n = 5; 
tau = 29; 
parms.p0=385;  
parms.x1=log(2)/20; 
parms.x2=log(2)/35;
parms.a1 = parms.x1;
parms.a2 = parms.x2;
parms.p1=80; 
parms.murr=log(2)/1000;
parms.alphar=1;
parms.alphap=2;
parms.alpham=1;
parms.p2=100; 
parms.n2=5;
parms.n1=5;
parms.p3=280; 
parms.n3=5;

%%
% tic
totalreps = 2000; %Number of cells to simulate

Nvec = [1, 5, 50];% System sizes to run


for i=1:length(Nvec)
N = Nvec(i)
mstart = 20*N; % initial conditions
pstart = 400*N;
rstart = 0;
% tic
[ dist ] = GillespieTiming_Mod8(N,parms,totalreps,mstart, pstart,rstart, tau); 
distTOT(i,:) = dist;
% toc

end
%dist is a single number measuring time taken
distGillespie = distTOT;
disp('done gillespie')

%%

v=zeros(6,1);
v(1)=20;
v(2)=400;
v(3) = 0.00001;

Tend=10000;
timestep = 0.1; %per second

%%
% Nvec = [1, 5, 50];
for i = 1:length(Nvec);
    i
    parms.N = Nvec(i);
    v(4) = parms.N*v(1);
    v(5) = parms.N*v(2);
    v(6) = parms.N*v(3);

    [ Dist] = CLEoptTIMINGwhile( tau,v,Tend,timestep,parms,totalreps );
    distTOT(i,:) = Dist;
    
end

distCLE = distTOT;
disp('done CLE')

distCLE = distCLE - 29;

% toc
%%
% create time series
N = 1;
Output_Times = 5:5:6000;
totalreps = 1;

mstart = 20*N; % initial conditions
pstart = 400*N;
rstart = 0;
[ mfin1,pfin1,rfin1 ] = GillespieTiming(N,parms,totalreps,mstart, pstart, rstart, tau,Output_Times);

N = 5;
mstart = 20*N; % initial conditions
pstart = 400*N;
rstart = 0;
[ mfin2,pfin2,rfin2 ] = GillespieTiming(N,parms,totalreps,mstart, pstart, rstart, tau,Output_Times); 

N = 50;
mstart = 20*N; % initial conditions
pstart = 400*N;
rstart = 0;
[ mfin3,pfin3,rfin3 ] = GillespieTiming(N,parms,totalreps,mstart, pstart, rstart, tau,Output_Times); 


save('Figure3')
