# Supplementary material for: Stochasticity in the miR-9/Hes1 oscillatory network can account for clonal heterogeneity in the timing of differentiation
Source: eLife. 2016 Oct 4;5:e16118. doi: 10.7554/eLife.16118 (PMC5050025; doi:10.7554/eLife.16118)
Supplement: Figure 5—source data 1. — DOI: http://dx.doi.org/10.7554/eLife.16118.025 [file elife-16118-fig5-data1.zip]

Archive with 6 entries (6 files):
- DefaultParams_nonDim.m
- kde.m
- FIGURE5.m
- GillespieTiming_Mod8.m
- CLEtimeseries.m
- alphar025pe700r170.mat
