# Supplementary material for: Stochasticity in the miR-9/Hes1 oscillatory network can account for clonal heterogeneity in the timing of differentiation
Source: eLife. 2016 Oct 4;5:e16118. doi: 10.7554/eLife.16118 (PMC5050025; doi:10.7554/eLife.16118)
Supplement: Figure 6—source data 1. — Includes experimental data for the spread of differentiation of C17.2 cells. DOI: http://dx.doi.org/10.7554/eLife.16118.027 [file elife-16118-fig6-data1.zip]

Archive with 4 entries (4 files):
- TimingSpread.mat
- CLEoptTIMINGwhile.m
- FIGURE6.m
- FIGURE6.mat
