# Supplementary material for: Stochasticity in the miR-9/Hes1 oscillatory network can account for clonal heterogeneity in the timing of differentiation
Source: eLife. 2016 Oct 4;5:e16118. doi: 10.7554/eLife.16118 (PMC5050025; doi:10.7554/eLife.16118)
Supplement: Figure 7—source data 1. — DOI: http://dx.doi.org/10.7554/eLife.16118.033 [file elife-16118-fig7-data1.zip]

Archive with 23 entries (23 files):
- sys_rhs.m
- GetGraphPoints.m
- history.m
- sys_init.m
- StabilityScan.m
- demo_rhs.m
- demo_deri.m
- demo1.m
- freezeColors.m
- sys_ntau.m
- sys_cond.m
- FIGURE6.m
- Fig6.mat
- sys_deri.m
- sys_tau.m
- GetCoherence.m
- ManuallyFindHopf.m
- DefaultParams_nonDim.m
- NoDelay.m
- FinalSteadyODE.m
- Delay.m
- GetAmplitude.m
- GillespieTiming.m
