# Supplementary material for: Stochasticity in the miR-9/Hes1 oscillatory network can account for clonal heterogeneity in the timing of differentiation
Source: eLife. 2016 Oct 4;5:e16118. doi: 10.7554/eLife.16118 (PMC5050025; doi:10.7554/eLife.16118)
Supplement: Figure 7—source data 1. — DOI: http://dx.doi.org/10.7554/eLife.16118.033 [file elife-16118-fig7-data1.zip › sys_rhs.m]

function f=sys_rhs(xx,par)


f(1,1)= par(1)/(1 + (xx(2,2)/par(2))^par(3)) - (par(4) + (par(5)-par(4))/(1+(xx(3,1)/par(7))^par(6)))*xx(1,1);
f(2,1)= (par(11)*xx(1,1))/(1 + (xx(3,1)/par(8))^par(9)) - par(10)*xx(2,1);
f(3,1)= par(12)/(1 + (xx(2,1)/par(13))^par(14)) - par(15)*xx(3,1);


return;
