# Supplementary material for: Stochasticity in the miR-9/Hes1 oscillatory network can account for clonal heterogeneity in the timing of differentiation
Source: eLife. 2016 Oct 4;5:e16118. doi: 10.7554/eLife.16118 (PMC5050025; doi:10.7554/eLife.16118)
Supplement: Figure 7—source data 1. — DOI: http://dx.doi.org/10.7554/eLife.16118.033 [file elife-16118-fig7-data1.zip › GetGraphPoints.m]

function [ x,y ] = GetGraphPoints( branch )
%GETGRAPHPOINTS Summary of this function goes here
%   Detailed explanation goes here
n = size(branch.point,2);

for j = 1:n
    x(j) = branch.point(j).parameter(8);
end

for j = 1:n
    y(j) = branch.point(j).parameter(15);
end


end
