# Supplementary material for: Stochasticity in the miR-9/Hes1 oscillatory network can account for clonal heterogeneity in the timing of differentiation
Source: eLife. 2016 Oct 4;5:e16118. doi: 10.7554/eLife.16118 (PMC5050025; doi:10.7554/eLife.16118)
Supplement: Figure 7—source data 1. — DOI: http://dx.doi.org/10.7554/eLife.16118.033 [file elife-16118-fig7-data1.zip › sys_init.m]

function [name,dim]=sys_init()

name='Hes1 oscillator';
dim=3;
path(path,'C:\Users\mlkijnp3\Documents\MATLAB\DDEBIFTOOL\ddebiftool');

return;
