# Supplementary material for: Stochasticity in the miR-9/Hes1 oscillatory network can account for clonal heterogeneity in the timing of differentiation
Source: eLife. 2016 Oct 4;5:e16118. doi: 10.7554/eLife.16118 (PMC5050025; doi:10.7554/eLife.16118)
Supplement: Figure 7—source data 1. — DOI: http://dx.doi.org/10.7554/eLife.16118.033 [file elife-16118-fig7-data1.zip › StabilityScan.m]

function [i1]=StabilityScan(branch1)
 
ll=size(branch1.point, 2);
chg=[];
for i=1:ll;
    temp=branch1.point(i).stability.l0(1);
    temp=real(temp);
    if isempty(chg)==1
        chg=sign(temp)
    else if sign(temp)~=chg
            break % then the sign changes at i
        end
    end
end
 
% i1=i-1;
i1=i;
 
end
