# Supplementary material for: Stochasticity in the miR-9/Hes1 oscillatory network can account for clonal heterogeneity in the timing of differentiation
Source: eLife. 2016 Oct 4;5:e16118. doi: 10.7554/eLife.16118 (PMC5050025; doi:10.7554/eLife.16118)
Supplement: Figure 7—source data 1. — DOI: http://dx.doi.org/10.7554/eLife.16118.033 [file elife-16118-fig7-data1.zip › demo_rhs.m]

function f=demo_rhs(xx,par)

% kappa beta a12 a21 tau1 tau2 tau_s

f(1,1)=-par(1)*xx(1,1)+par(2)*tanh(xx(1,4))+par(3)*tanh(xx(2,3));
f(2,1)=-par(1)*xx(2,1)+par(2)*tanh(xx(2,4))+par(4)*tanh(xx(1,2));

return;
