# Supplementary material for: Stochasticity in the miR-9/Hes1 oscillatory network can account for clonal heterogeneity in the timing of differentiation
Source: eLife. 2016 Oct 4;5:e16118. doi: 10.7554/eLife.16118 (PMC5050025; doi:10.7554/eLife.16118)
Supplement: Figure 7—source data 1. — DOI: http://dx.doi.org/10.7554/eLife.16118.033 [file elife-16118-fig7-data1.zip › demo_deri.m]

function J=demo_deri(xx,par,nx,np,v)

% kappa beta a12 a21 tau1 tau2 tau_s

J=[];

if length(nx)==1 & length(np)==0 & isempty(v)
  % first order derivatives wrt state variables
  if nx==0 % derivative wrt x(t)
    J(1,1)=-par(1);
    J(2,2)=-par(1);
  elseif nx==1 % derivative wrt x(t-tau1)
    J(2,1)=par(4)*(1-tanh(xx(1,2))^2);
    J(2,2)=0;
  elseif nx==2 % derivative wrt x(t-tau2)
    J(1,2)=par(3)*(1-tanh(xx(2,3))^2);
    J(2,2)=0;
  elseif nx==3 % derivative wrt x(t-tau_s)
    J(1,1)=par(2)*(1-tanh(xx(1,4))^2);
    J(2,2)=par(2)*(1-tanh(xx(2,4))^2);
  end;
elseif length(nx)==0 & length(np)==1 & isempty(v)
  % first order derivatives wrt parameters
  if np==1 % derivative wrt kappa
    J(1,1)=-xx(1,1);
    J(2,1)=-xx(2,1);
  elseif np==2 % derivative wrt beta
    J(1,1)=tanh(xx(1,4));
    J(2,1)=tanh(xx(2,4));
  elseif np==3 % derivative wrt a12
    J(1,1)=tanh(xx(2,3));
    J(2,1)=0;
  elseif np==4 % derivative wrt a21
    J(2,1)=tanh(xx(1,2));
  elseif np==5 | np==6 | np==7 % derivative wrt tau
    J=zeros(2,1);
  end;
elseif length(nx)==1 & length(np)==1 & isempty(v)
  % mixed state, parameter derivatives
  if nx==0 % derivative wrt x(t)
    if np==1 % derivative wrt beta
      J(1,1)=-1;
      J(2,2)=-1;
    else
      J=zeros(2);
    end;
  elseif nx==1 % derivative wrt x(t-tau1)
    if np==4 % derivative wrt a21
      J(2,1)=1-tanh(xx(1,2))^2;
      J(2,2)=0;
    else
      J=zeros(2);
    end;
  elseif nx==2 % derivative wrt x(t-tau2)
    if np==3 % derivative wrt a12
      J(1,2)=1-tanh(xx(2,3))^2;
      J(2,2)=0;
    else
      J=zeros(2);
    end;
  elseif nx==3 % derivative wrt x(t-tau_s)
    if np==2 % derivative wrt beta
      J(1,1)=1-tanh(xx(1,4))^2;
      J(2,2)=1-tanh(xx(2,4))^2;
    else
      J=zeros(2);
    end;
  end;
elseif length(nx)==2 & length(np)==0 & ~isempty(v)
  % second order derivatives wrt state variables
  if nx(1)==0 % first derivative wrt x(t)
    J=zeros(2);
  elseif nx(1)==1 % first derivative wrt x(t-tau1)
    if nx(2)==1
      th=tanh(xx(1,2));
      J(2,1)=-2*par(4)*th*(1-th*th)*v(1);
      J(2,2)=0;
    else
      J=zeros(2);
    end;
  elseif nx(1)==2 % derivative wrt x(t-tau2)
    if nx(2)==2
      th=tanh(xx(2,3));
      J(1,2)=-2*par(3)*th*(1-th*th)*v(2);
      J(2,2)=0;
    else
      J=zeros(2);
    end;
  elseif nx(1)==3 % derivative wrt x(t-tau_s)
    if nx(2)==3
      th1=tanh(xx(1,4));
      J(1,1)=-2*par(2)*th1*(1-th1*th1)*v(1);
      th2=tanh(xx(1,4));
      J(2,2)=-2*par(2)*th2*(1-th2*th2)*v(2);
    else
      J=zeros(2);
    end;
  end;
end;

if isempty(J)
  err=[nx np size(v)]
  error('SYS_DERI: requested derivative could not be computed!');
end;

return;
