# Supplementary material for: Stochasticity in the miR-9/Hes1 oscillatory network can account for clonal heterogeneity in the timing of differentiation
Source: eLife. 2016 Oct 4;5:e16118. doi: 10.7554/eLife.16118 (PMC5050025; doi:10.7554/eLife.16118)
Supplement: Figure 7—source data 1. — DOI: http://dx.doi.org/10.7554/eLife.16118.033 [file elife-16118-fig7-data1.zip › sys_deri.m]

function J=sys_deri(xx,par,nx,np,v)

% function J=sys_deri(xx,par,nx,np,v)
% INPUT:
%	xx state variable and delayed state variables columnwise
%	par list of parameter values
%	nx empty or list of requested state-derivatives (numbers of delay or zero) 
%	np empty or list of requested parameter-derivatives 
%	v matrix to multiply result with
% OUTPUT:
%	J result of derivatives on righthandside multiplied with v
% COMMENT:
%	the numerical derivatives are evaluated using forward differences

% (c) DDE-BIFTOOL v. 1.00, 11/03/2000

% first order derivative discretisation parameters:

abs_eps_x1=1e-6;
abs_eps_x2=1e-6;
abs_eps_p1=1e-6;
abs_eps_p2=1e-6;
rel_eps_x1=1e-6;
rel_eps_x2=1e-6;
rel_eps_p1=1e-6;
rel_eps_p2=1e-6;

n=size(xx,1);

J=[];

% first order derivatives of the state:
if length(nx)==1 & length(np)==0 & isempty(v),
   
  if nx(1)==0 % derivative wrt x(t)
    J(1,1)=-(par(4) + (par(5)-par(4))/(1+(xx(3,1)/par(7))^par(6)));
    J(1,2)=0;
    J(1,3)=((par(5)-par(4))*(par(6)/par(7)^par(6))*(xx(3,1)^(par(6)-1))/(1+(xx(3,1)/par(7))^par(6))^2)*xx(1,1);
    J(2,1)=(par(11))/(1 + (xx(3,1)/par(8))^par(9));
    J(2,2)=-par(10);
    J(2,3)=-xx(1,1)*par(11)*(par(9)/par(8)^par(9))*(xx(3,1)^(par(9)-1))/(1+(xx(3,1)/par(8))^par(9))^2; %-xx(1,1) was previously omitted
    J(3,1)=0;
    J(3,2)=-par(12)*(par(14)/par(13)^par(14))*(xx(2,1)^(par(14)-1))/(1+(xx(2,1)/par(13))^par(14))^2; % was previously xx(2,2), but that refers to delayed?
    J(3,3)=-par(15);
  elseif nx(1)==1 % derivative wrt x(t-tau)
    J(1,1)=0;  
    J(2,1)=0;
    J(3,1)=0;
    J(1,2)=-par(1)*(par(3)/par(2)^par(3))*(xx(2,2)^(par(3)-1))/(1+(xx(2,2)/par(2))^par(3))^2;
    J(2,2)=0;  
    J(3,2)=0;
    J(1,3)=0;
    J(2,3)=0;
    J(3,3)=0;
  end;
% first order parameter derivatives:
elseif length(nx)==0 & length(np)==1 & isempty(v),
  f=sys_rhs(xx,par);
  par_eps=par;
  eps=abs_eps_p1+rel_eps_p1*abs(par(np));
  par_eps(np)=par(np)+eps;
  J=(sys_rhs(xx,par_eps)-f)/eps;
% second order state derivatives:
elseif length(nx)==2 & length(np)==0 & ~isempty(v),
  for j=1:n
    J(:,j)=sys_deri(xx,par,nx(1),[],[])*v;
    xx_eps=xx;
    eps=abs_eps_x2+rel_eps_x2*abs(xx(j,nx(2)+1));
    xx_eps(j,nx(2)+1)=xx_eps(j,nx(2)+1)+eps;
    J(:,j)=(sys_deri(xx_eps,par,nx(1),[],[])*v-J(:,j))/eps;
  end;
% mixed state parameter derivatives:
elseif length(nx)==1 & length(np)==1 & isempty(v),
  J=sys_deri(xx,par,nx(1),[],[]);
  par_eps=par;
  eps=abs_eps_p2+rel_eps_p2*abs(par(np));
  par_eps(np)=par(np)+eps;
  J=(sys_deri(xx,par_eps,nx(1),[],[])-J)/eps;
end;

if isempty(J)
  [nx np size(v)]
  error('SYS_DERI: requested derivative does not exist!');
end;

return;
