# Supplementary material for: Stochasticity in the miR-9/Hes1 oscillatory network can account for clonal heterogeneity in the timing of differentiation
Source: eLife. 2016 Oct 4;5:e16118. doi: 10.7554/eLife.16118 (PMC5050025; doi:10.7554/eLife.16118)
Supplement: Figure 7—source data 1. — DOI: http://dx.doi.org/10.7554/eLife.16118.033 [file elife-16118-fig7-data1.zip › ManuallyFindHopf.m]

DefaultParams_nonDim
parms.n2 = 5;
% parms.p2 = 1500;
parms.murr = log(2)/10;
parms.p3 = 300;
Tend = 20000;
totalreps = 1;

tau = [29];
options=ddeset('RelTol',1e-5);
v = [12,550,2000];
% v = [12,550,0];
sol = dde23(@Delay,tau,v,[0, Tend],[options],parms);

plot(sol.x,sol.y,'color','k')

%%
