# Supplementary material for: Stochasticity in the miR-9/Hes1 oscillatory network can account for clonal heterogeneity in the timing of differentiation
Source: eLife. 2016 Oct 4;5:e16118. doi: 10.7554/eLife.16118 (PMC5050025; doi:10.7554/eLife.16118)
Supplement: Figure 7—source data 1. — DOI: http://dx.doi.org/10.7554/eLife.16118.033 [file elife-16118-fig7-data1.zip › NoDelay.m]

function v = NoDelay(t,y,par)

v(1,1)= par(1)/(1 + (y(2)/par(2))^par(3)) - (par(4) + (par(5)-par(4))/(1+(y(3)/par(7))^par(6)))*y(1);
v(2,1)= (par(11)*y(1))/(1 + (y(3)/par(8))^par(9)) - par(10)*y(2);
v(3,1)= par(12)/(1 + (y(2)/par(13))^par(14)) - par(15)*y(3);

end
