# Supplementary material for: Stochasticity in the miR-9/Hes1 oscillatory network can account for clonal heterogeneity in the timing of differentiation
Source: eLife. 2016 Oct 4;5:e16118. doi: 10.7554/eLife.16118 (PMC5050025; doi:10.7554/eLife.16118)
Supplement: Figure 7—source data 1. — DOI: http://dx.doi.org/10.7554/eLife.16118.033 [file elife-16118-fig7-data1.zip › FinalSteadyODE.m]

function [ EndVal ] = FinalSteadyODE( yInit,Tend,par )

tspan = [0 Tend];

options=odeset('RelTol',1e-7); %was 1e-5

[t,y]=ode45(@NoDelay,tspan,yInit,[options],par);

EndVal = y(end,:);
end
