# Supplementary material for: Stochasticity in the miR-9/Hes1 oscillatory network can account for clonal heterogeneity in the timing of differentiation
Source: eLife. 2016 Oct 4;5:e16118. doi: 10.7554/eLife.16118 (PMC5050025; doi:10.7554/eLife.16118)
Supplement: Figure 7—source data 2. — DOI: http://dx.doi.org/10.7554/eLife.16118.034 [file elife-16118-fig7-data2.zip]

Archive with 6 entries (6 files):
- DefaultParams_nonDim.m
- FinalSteadyODE.m
- GillespieTiming.m
- FIGURE.m
- FIGURE.asv
- FIGURE7s2.mat
